# Supplementary material for: Heterotrimeric G–proteins in Picea abies and their regulation in response to Heterobasidion annosum s.l. infection
Source: BMC Plant Biol. 2015 Dec 12;15:287. doi: 10.1186/s12870-015-0676-1 (PMC4676809; doi:10.1186/s12870-015-0676-1)
Supplement: Additional file 3: — Alignment of the Gα-subunit protein sequences used for the Gα-phylogeny; the asteriks indicates sequences obtained from Urano et al. ([9, 10]). (XLS 103 kb) [file 12870_2015_676_MOESM3_ESM.xls]

## Sheet: Sequence Data
Domain: Data
picea glauca*		M	L	S	I	F	R	Q	S	M	G	S	I	C	S	K	Q	K	P	A	A	E	E	D	D	E	E	-	C	Q	A	E	E	I	D	R	R	I	A	Q	E	A	R	A	E	K	D	V	Q
Translation of PaGPA1		M	L	S	I	F	R	Q	S	M	G	S	I	C	S	K	Q	K	P	A	A	E	E	D	D	E	E	-	C	Q	A	E	E	I	D	R	R	I	A	Q	E	A	R	A	E	K	D	V	Q
Pinus banksiana		M	L	S	I	F	R	Q	S	M	G	S	L	C	S	K	Q	R	P	A	A	E	E	D	S	E	E	-	R	Q	A	E	E	I	D	R	R	I	A	Q	E	A	R	A	E	K	D	V	Q
P. sitchensis Galpha		M	L	S	I	F	R	Q	S	M	G	S	I	C	S	K	Q	K	P	A	A	E	E	D	D	E	E	-	C	Q	A	E	E	I	D	R	R	I	A	Q	E	A	R	A	E	K	D	V	Q
Pinus taeda PtG1*		M	L	S	I	F	R	Q	S	M	G	S	L	C	S	K	Q	R	P	A	A	E	E	D	S	E	E	-	R	Q	A	E	E	I	D	R	R	I	A	Q	E	A	R	A	E	K	D	V	Q
Pvulgaris|Phvul.001G092700|Phvul.001G092700.1		M	L	S	C	V	T	E	N	M	G	L	L	C	S	R	N	R	R	Y	N	D	A	D	A	E	E	N	A	Q	T	A	E	I	E	R	R	I	E	L	E	T	K	A	E	K	H	I	Q
Pvulgaris|Phvul.009G082900|Phvul.009G082900.1		-	-	-	-	-	-	-	-	M	G	L	V	C	S	K	R	R	R	F	R	D	A	D	A	E	E	N	A	Q	D	A	E	I	E	R	R	I	E	L	E	T	T	A	E	K	H	I	Q
gi|2104771|gb|AAB57825.1| G protein alpha subunit 1 Pisum sativum		-	-	-	-	-	-	-	-	M	G	L	L	C	S	K	S	N	R	Y	N	D	A	K	A	E	E	N	A	Q	T	A	E	I	E	R	R	I	E	L	E	T	K	A	E	K	H	I	R
gi|357437367|ref|XP 003588959.1| G protein alpha subunit Medicago truncatula		-	-	-	-	-	-	-	-	M	G	L	L	C	S	K	S	R	R	Y	N	D	A	N	T	E	E	N	A	Q	T	A	E	I	E	R	R	I	E	L	E	T	K	A	E	K	H	I	Q
sp|P49082|GPA1 LOTJA Guanine nucleotide-binding protein alpha-1 subunit OSLotus japonicus GNGPA1 PE2 SV1		-	-	-	-	-	-	-	-	M	G	L	L	C	S	K	N	R	R	Y	N	D	A	D	T	E	E	N	T	Q	T	A	E	I	E	R	R	I	E	L	E	T	K	A	E	K	H	I	Q
gi|297822141|ref|XP 002878953.1| hypothetical protein ARALYDRAFT 481489 Arabidopsis lyrata subsp. lyrata		-	-	-	-	-	-	-	-	M	G	L	L	C	S	R	S	-	R	H	H	T	E	D	T	D	E	N	T	Q	A	A	E	I	E	R	R	I	E	Q	E	A	K	A	E	K	H	I	R
gi|356649965|gb|AET34449.1| GTP binding protein alpha subunit Eutrema halophilum/ Thellungiella halophila (Salt cress)		-	-	-	-	-	-	-	-	M	G	L	L	C	S	R	S	-	R	H	H	T	E	D	T	E	E	N	A	Q	A	A	E	I	E	R	R	I	E	Q	E	A	K	A	E	K	H	I	R
gi|166729|gb|AAA32805.1| G protein alpha subunit 1 (GP-alpha-1) Arabidopsis thaliana		-	-	-	-	-	-	-	-	M	G	L	L	C	S	R	S	-	R	H	H	T	E	D	T	D	E	N	T	Q	A	A	E	I	E	R	R	I	E	Q	E	A	K	A	E	K	H	I	R
gi|260515141|gb|ACX43273.1| GTP binding protein alpha subunit Brassica napus		-	-	-	-	-	-	-	-	M	G	L	L	C	S	R	S	-	R	H	H	T	E	D	T	D	E	N	A	Q	A	A	E	I	E	R	R	I	E	Q	E	A	K	A	E	K	H	I	R
picea glauca*		G	S	K	E	L	A	E	S	E	G	E	F	S	K	Y	A	I	S	P	E	K	K	E	I	G	E	I	L	S	D	I	G	G	R	P	N	Y	P	P	L	T	E	K	L	A	Q	D	I
Translation of PaGPA1		G	S	K	E	L	A	E	S	E	G	E	F	S	K	Y	A	I	S	P	E	K	K	E	I	G	E	I	L	S	D	I	G	G	R	P	N	Y	P	P	L	T	E	K	L	A	Q	D	T
Pinus banksiana		G	S	K	E	L	A	E	S	E	G	E	F	S	K	Y	A	I	S	P	E	N	K	E	I	E	E	I	L	S	D	I	G	G	R	P	N	Y	P	P	L	T	E	K	L	A	Q	D	I
P. sitchensis Galpha		G	S	K	E	L	A	E	S	E	G	E	F	S	K	Y	A	I	S	P	-	-	-	-	-	-	-	-	-	-	-	-	-	-	-	-	-	-	-	-	-	-	-	-	-	-	-	-	-
Pinus taeda PtG1*		G	S	K	E	L	A	E	S	E	G	E	F	S	K	Y	A	I	S	P	E	N	K	E	I	G	E	I	L	S	D	I	G	G	R	P	N	Y	P	P	L	T	E	K	L	A	Q	D	I
Pvulgaris|Phvul.001G092700|Phvul.001G092700.1		G	S	K	E	F	A	Q	N	D	A	D	F	S	K	Y	V	I	S	N	V	N	K	E	I	G	E	K	L	S	E	I	G	G	R	L	D	Y	P	H	L	T	K	E	L	A	Q	E	I
Pvulgaris|Phvul.009G082900|Phvul.009G082900.1		G	S	K	E	L	A	Q	N	D	A	D	P	S	K	Y	V	I	S	N	E	N	Q	D	I	G	E	K	L	S	E	I	G	G	R	L	D	Y	P	R	L	T	K	E	L	A	Q	E	I
gi|2104771|gb|AAB57825.1| G protein alpha subunit 1 Pisum sativum		G	S	K	E	F	A	Q	N	D	V	D	F	S	K	Y	V	I	S	T	E	N	K	D	I	G	E	K	L	S	E	I	G	G	R	L	D	Y	P	R	L	T	K	E	L	A	Q	E	I
gi|357437367|ref|XP 003588959.1| G protein alpha subunit Medicago truncatula		G	S	K	E	F	A	Q	N	D	V	D	F	S	K	Y	V	I	S	G	E	N	K	D	I	G	E	K	L	S	E	I	G	G	R	L	D	Y	P	R	L	T	K	E	L	A	Q	E	I
sp|P49082|GPA1 LOTJA Guanine nucleotide-binding protein alpha-1 subunit OSLotus japonicus GNGPA1 PE2 SV1		G	A	K	E	L	A	Q	N	D	V	D	F	S	K	Y	V	I	S	D	E	N	K	E	I	G	E	K	L	S	E	I	G	G	R	L	D	Y	P	C	L	T	K	E	L	A	L	E	I
gi|297822141|ref|XP 002878953.1| hypothetical protein ARALYDRAFT 481489 Arabidopsis lyrata subsp. lyrata		G	T	K	E	F	A	Q	N	E	A	D	S	A	K	Y	M	L	S	S	E	S	I	A	I	G	E	K	L	S	E	I	G	G	R	L	D	Y	P	R	L	T	K	D	L	A	E	G	I
gi|356649965|gb|AET34449.1| GTP binding protein alpha subunit Eutrema halophilum/ Thellungiella halophila (Salt cress)		G	T	K	E	F	A	Q	N	G	A	D	S	A	K	Y	T	L	S	S	E	N	M	A	M	G	E	K	I	S	E	I	G	G	R	L	D	Y	P	R	L	T	K	D	L	A	E	G	I
gi|166729|gb|AAA32805.1| G protein alpha subunit 1 (GP-alpha-1) Arabidopsis thaliana		G	T	K	E	F	A	Q	N	E	T	D	S	A	K	Y	M	L	S	S	E	S	I	A	I	G	E	K	L	S	E	I	G	G	R	L	D	Y	P	R	L	T	K	D	I	A	E	G	I
gi|260515141|gb|ACX43273.1| GTP binding protein alpha subunit Brassica napus		G	T	K	E	F	A	Q	N	E	T	D	P	A	K	Y	T	L	S	S	E	N	M	A	I	G	E	K	L	S	E	I	G	A	R	L	D	Y	P	R	L	T	K	D	L	A	E	G	I
picea glauca*		R	T	T	G	V	A	E	I	Q	F	S	P	L	G	D	N	R	R	N	G	E	C	Y	R	L	Y	D	V	G	G	Q	R	N	E	R	R	K	W	I	H	L	F	E	G	V	T	A	V
Translation of PaGPA1		R	T	T	G	V	A	E	I	Q	F	S	P	L	G	D	N	R	R	N	G	E	C	Y	R	L	Y	D	V	G	G	Q	R	N	E	R	R	K	W	I	H	L	F	E	G	V	T	A	V
Pinus banksiana		R	T	T	G	V	A	E	I	Q	F	S	P	L	G	D	N	K	R	N	G	E	C	Y	R	L	Y	D	V	G	G	Q	R	N	E	R	R	K	W	I	H	L	F	E	G	V	T	A	V
P. sitchensis Galpha		-	-	-	-	-	-	-	-	-	-	-	-	L	G	D	N	R	R	N	G	E	C	Y	R	L	Y	D	V	G	G	Q	R	N	E	R	R	K	W	I	H	L	F	E	G	V	T	A	V
Pinus taeda PtG1*		R	T	T	G	V	A	E	I	Q	F	S	P	L	G	D	N	K	R	N	G	E	C	Y	R	L	Y	D	V	G	G	Q	R	N	E	R	R	K	W	I	H	L	F	E	G	V	T	A	V
Pvulgaris|Phvul.001G092700|Phvul.001G092700.1		R	T	T	G	V	V	E	I	Q	F	S	P	V	G	E	N	K	K	S	G	E	V	Y	R	L	F	D	V	G	G	Q	R	N	E	R	R	K	W	I	H	L	F	E	G	V	S	A	V
Pvulgaris|Phvul.009G082900|Phvul.009G082900.1		R	T	T	G	V	V	E	I	Q	F	S	P	V	G	E	N	K	R	S	G	E	V	Y	R	L	F	D	V	G	G	Q	R	N	E	R	R	K	W	I	H	L	F	E	G	V	T	A	V
gi|2104771|gb|AAB57825.1| G protein alpha subunit 1 Pisum sativum		R	T	T	G	V	V	E	I	Q	F	S	P	V	G	E	N	K	K	S	G	E	V	Y	R	L	F	D	V	G	G	Q	R	N	E	R	R	K	W	I	H	L	F	E	G	V	S	A	V
gi|357437367|ref|XP 003588959.1| G protein alpha subunit Medicago truncatula		R	T	T	G	V	V	E	I	Q	F	S	P	V	G	E	N	K	K	S	G	E	V	Y	R	L	F	D	V	G	G	Q	R	N	E	R	R	K	W	I	H	L	F	E	G	V	S	A	V
sp|P49082|GPA1 LOTJA Guanine nucleotide-binding protein alpha-1 subunit OSLotus japonicus GNGPA1 PE2 SV1		R	T	T	G	V	V	E	I	Q	F	S	P	V	G	E	N	K	K	S	G	E	V	Y	R	L	F	D	V	G	G	Q	R	N	E	R	R	K	W	I	H	L	F	E	G	V	S	A	V
gi|297822141|ref|XP 002878953.1| hypothetical protein ARALYDRAFT 481489 Arabidopsis lyrata subsp. lyrata		R	T	T	G	V	V	E	I	Q	F	S	P	V	G	E	N	K	K	S	G	E	V	Y	R	L	F	D	V	G	G	Q	R	N	E	R	R	K	W	I	H	L	F	E	G	V	T	A	V
gi|356649965|gb|AET34449.1| GTP binding protein alpha subunit Eutrema halophilum/ Thellungiella halophila (Salt cress)		R	T	T	G	V	V	E	I	Q	F	S	P	V	G	E	N	E	K	S	G	E	V	Y	R	L	F	D	V	G	G	Q	R	N	E	R	R	K	W	I	H	L	F	E	G	G	T	A	V
gi|166729|gb|AAA32805.1| G protein alpha subunit 1 (GP-alpha-1) Arabidopsis thaliana		R	T	T	G	V	V	E	I	Q	F	S	P	V	G	E	N	K	K	S	G	E	V	Y	R	L	F	D	V	G	G	Q	R	N	E	R	R	K	W	I	H	L	F	E	G	V	T	A	V
gi|260515141|gb|ACX43273.1| GTP binding protein alpha subunit Brassica napus		R	T	T	G	V	V	E	I	Q	F	S	P	V	G	E	N	K	K	S	G	E	V	Y	R	L	F	D	V	G	G	Q	R	N	E	R	R	K	W	I	H	L	F	E	G	V	T	A	V
picea glauca*		F	E	T	K	V	L	K	V	P	L	N	V	C	E	W	F	R	D	Y	Q	P	L	T	S	G	K	Q	E	I	E	H	A	Y	E	F	V	K	K	K	F	E	E	L	Y	F	Q	N	T
Translation of PaGPA1		F	E	T	K	V	L	K	V	P	L	N	V	C	E	W	F	R	D	Y	Q	P	L	T	S	G	K	Q	E	I	E	H	A	Y	E	F	V	K	K	K	F	E	E	L	Y	F	Q	N	T
Pinus banksiana		F	E	T	K	V	L	K	V	P	L	N	V	C	E	M	V	K	D	Y	K	P	L	T	S	-	-	-	-	-	-	-	-	-	-	-	-	-	-	K	F	E	E	L	Y	F	Q	N	T
P. sitchensis Galpha		F	E	T	K	V	L	K	V	P	L	N	V	C	E	W	F	R	D	Y	Q	P	L	T	S	G	K	Q	E	I	E	H	A	Y	E	F	V	K	K	K	F	E	E	L	Y	F	Q	N	T
Pinus taeda PtG1*		F	E	T	K	V	L	K	V	P	L	N	V	C	E	W	F	K	D	Y	K	P	L	T	S	G	K	Q	E	I	E	H	A	Y	E	F	V	K	K	K	F	E	E	L	Y	F	Q	N	T
Pvulgaris|Phvul.001G092700|Phvul.001G092700.1		F	E	K	K	I	L	K	V	P	L	N	V	C	E	W	F	K	D	Y	Q	P	V	S	T	G	K	Q	E	I	E	H	A	Y	E	F	V	K	K	K	F	E	E	S	Y	F	Q	S	T
Pvulgaris|Phvul.009G082900|Phvul.009G082900.1		F	E	K	K	I	L	K	V	P	L	N	V	C	E	W	F	K	E	Y	Q	P	V	S	T	G	K	Q	E	I	E	H	A	Y	E	F	V	K	K	K	F	E	E	L	Y	F	Q	S	I
gi|2104771|gb|AAB57825.1| G protein alpha subunit 1 Pisum sativum		F	E	K	K	I	L	D	V	P	L	N	V	C	E	W	F	K	D	Y	Q	P	V	S	T	G	K	Q	E	I	E	H	A	Y	E	F	V	K	K	K	F	E	E	S	Y	F	Q	S	T
gi|357437367|ref|XP 003588959.1| G protein alpha subunit Medicago truncatula		F	E	K	K	I	L	D	V	P	L	N	V	C	E	W	F	K	D	Y	Q	P	V	S	T	G	K	Q	E	I	E	H	A	Y	E	F	V	K	K	K	F	E	E	S	Y	F	Q	N	T
sp|P49082|GPA1 LOTJA Guanine nucleotide-binding protein alpha-1 subunit OSLotus japonicus GNGPA1 PE2 SV1		F	E	K	K	I	L	K	V	P	L	N	V	C	E	W	F	K	D	Y	Q	P	V	S	T	G	K	Q	E	I	E	H	A	Y	E	F	V	K	K	K	F	E	E	S	Y	F	Q	N	T
gi|297822141|ref|XP 002878953.1| hypothetical protein ARALYDRAFT 481489 Arabidopsis lyrata subsp. lyrata		F	E	K	K	V	L	D	V	P	L	N	V	C	E	W	F	R	D	Y	Q	P	V	S	S	G	K	Q	E	I	E	H	A	Y	E	F	V	K	K	K	F	E	E	L	Y	Y	Q	N	T
gi|356649965|gb|AET34449.1| GTP binding protein alpha subunit Eutrema halophilum/ Thellungiella halophila (Salt cress)		F	E	K	K	V	L	D	V	P	L	N	V	C	E	W	F	R	D	Y	Q	P	V	S	S	G	K	Q	E	I	E	H	A	Y	E	F	V	K	K	K	F	E	E	L	Y	Y	Q	N	T
gi|166729|gb|AAA32805.1| G protein alpha subunit 1 (GP-alpha-1) Arabidopsis thaliana		F	E	K	K	V	L	D	V	P	L	N	V	C	E	W	F	R	D	Y	Q	P	V	S	S	G	K	Q	E	I	E	H	A	Y	E	F	V	K	K	K	F	E	E	L	Y	Y	Q	N	T
gi|260515141|gb|ACX43273.1| GTP binding protein alpha subunit Brassica napus		F	E	K	K	V	L	D	V	P	L	N	V	C	E	W	F	R	D	Y	Q	P	V	S	S	G	K	Q	E	I	E	H	A	Y	E	F	V	K	K	K	F	E	E	L	Y	Y	Q	N	T
[truncated: 53 more columns]

## Sheet: Info
Title	Phylogenetic Analysis
Format
DataType	Protein
14
Number Sites	392
Identical	.
Missing	?
Indel	-
