# Supplementary material for: Heterotrimeric G–proteins in Picea abies and their regulation in response to Heterobasidion annosum s.l. infection
Source: BMC Plant Biol. 2015 Dec 12;15:287. doi: 10.1186/s12870-015-0676-1 (PMC4676809; doi:10.1186/s12870-015-0676-1)
Supplement: Additional file 4: — Alignment the Gβ-subunit protein sequences used for the Gβ-phylogeny; the asteriks indicates sequences where the accession number corresponds to a nucleotide sequence, instead of an amino acid sequence. Nucleotide sequences have been translated using the translate function from the Sequence Manipulation Suite [58]. (XLS 105 kb) [file 12870_2015_676_MOESM4_ESM.xls]

## Sheet: Sequence Data
Domain: Data
Arabidopsis thaliana AEE86381.1		M	S	V	S	E	-	L	K	E	R	H	A	V	A	T	E	T	V	N	N	L	R	D	Q	L	R	Q	R	R	L	Q	L	L	D	T	D	V	A	R	Y	S	A	A	Q	G	R	T	R
Thellungiella halophila BAJ34135.1		M	S	V	S	E	-	L	K	E	R	H	A	V	A	T	D	T	V	N	N	L	R	D	R	L	R	Q	R	R	L	Q	L	L	D	T	D	V	A	K	Y	S	V	A	Q	G	R	T	P
Brassica napus ACX43274.1		M	S	V	S	E	-	L	K	E	R	H	A	V	A	T	E	T	V	N	N	L	R	D	R	L	R	Q	R	R	L	Q	L	L	D	T	D	V	A	K	Y	S	A	A	Q	G	R	S	P
Arabidopsis lyrata subsp. lyrata XP 002867119.1		M	S	V	S	E	-	L	K	E	R	H	A	V	A	T	E	T	V	N	N	L	R	D	Q	L	R	Q	R	R	L	Q	L	L	D	T	D	V	A	R	Y	S	A	A	Q	G	R	T	R
Medicago truncatula XP 003603911.1		M	S	V	T	E	-	L	K	E	R	H	I	A	A	T	E	T	V	N	N	L	R	E	R	L	K	Q	R	R	L	S	L	L	D	T	D	I	A	G	Y	A	K	S	Q	G	R	T	P
Pisum sativum AAD49742.1|AF170921 1		M	S	V	A	E	-	L	K	E	R	H	I	A	A	T	E	T	V	N	N	L	R	E	R	L	K	Q	R	R	L	S	L	L	D	T	D	I	A	G	Y	A	R	S	Q	G	R	A	P
Lotus japonicus AFK33707.1		M	S	V	T	E	-	L	K	E	R	H	L	T	A	A	E	T	V	N	N	L	R	E	R	L	K	Q	K	R	L	S	L	L	D	T	D	I	S	G	Y	A	K	S	Q	G	R	A	P
Brassica rapa Bra011536		M	S	V	S	E	-	L	K	E	R	H	A	V	A	T	E	T	V	N	N	L	R	D	R	L	Q	Q	R	R	L	Q	L	L	D	T	D	V	A	K	Y	S	A	A	Q	G	R	S	P
Vigna unguiculata FG808128.1*		M	S	V	A	E	-	L	K	E	R	H	S	A	A	I	D	T	V	N	S	L	R	H	R	L	K	Q	K	R	L	S	L	L	D	T	D	I	C	E	Y	A	R	S	Q	G	R	T	P
Picea sitchensis EF677922.1*		M	S	V	A	E	-	L	R	E	R	H	V	A	A	T	A	K	V	N	A	L	R	E	R	I	K	D	K	R	R	Q	L	L	D	T	D	V	A	T	Y	A	S	N	N	G	R	T	P
Picea glauca BT107889.1*		M	S	V	A	E	-	L	R	E	R	H	V	A	A	T	A	K	V	N	A	L	R	E	R	I	K	D	K	R	R	Q	L	L	D	T	D	V	A	T	Y	A	S	N	N	G	R	T	P
Pinus taeda CO175308.1*		M	S	V	Q	E	-	L	R	E	R	H	A	A	A	T	A	K	V	N	A	L	R	E	R	I	K	A	K	R	L	Q	L	L	D	T	D	V	A	T	Y	A	S	S	N	G	R	T	P
Picea abies*		M	S	V	A	E	-	L	R	E	R	H	V	A	A	T	A	K	V	N	A	L	R	E	R	I	K	D	K	R	R	Q	L	L	D	T	D	V	A	T	Y	A	S	N	N	G	R	T	P
Phycomitrella patens CAD21857.2		M	S	V	A	D	S	V	R	E	R	Y	E	V	S	K	A	E	V	Q	S	L	R	E	Q	L	H	E	K	R	A	S	L	L	D	T	D	-	-	-	-	-	-	-	G	G	P	-	-
Arabidopsis thaliana AEE86381.1		L	K	T	S	V	F	G	G	E	F	Q	S	G	H	T	A	D	V	L	S	V	S	I	S	G	S	N	P	N	W	F	I	S	G	S	C	D	S	T	A	R	L	W	D	T	R	A	A
Thellungiella halophila BAJ34135.1		L	K	T	S	V	F	G	G	E	F	Q	S	G	H	T	A	D	V	L	S	V	S	I	S	G	S	N	P	N	W	F	I	S	G	S	C	D	T	T	A	R	L	W	D	T	R	A	A
Brassica napus ACX43274.1		L	K	T	S	V	F	G	G	E	F	Q	S	G	H	T	A	D	V	L	S	V	S	I	S	E	S	N	P	T	R	F	I	S	G	S	C	D	T	T	A	R	L	W	D	T	R	D	A
Arabidopsis lyrata subsp. lyrata XP 002867119.1		L	K	T	S	V	F	G	G	E	F	Q	S	G	H	T	A	D	V	L	S	V	S	I	S	G	S	N	P	N	W	F	I	S	G	S	C	D	S	T	A	R	L	W	D	T	R	A	A
Medicago truncatula XP 003603911.1		L	R	T	S	V	F	G	G	E	F	Q	S	G	H	T	A	D	V	L	S	I	S	I	N	G	S	N	S	K	M	F	V	S	G	S	C	D	A	T	A	R	L	W	D	T	R	V	A
Pisum sativum AAD49742.1|AF170921 1		L	R	T	S	V	F	G	G	E	F	Q	S	G	H	T	A	D	V	L	S	I	S	I	N	G	S	N	S	K	L	F	V	S	G	S	C	D	A	T	A	R	L	W	D	T	R	V	A
Lotus japonicus AFK33707.1		L	R	T	S	V	F	G	G	E	F	Q	S	G	H	T	A	D	V	L	S	I	S	I	N	G	S	N	S	R	M	F	V	S	G	S	C	D	G	T	A	R	L	W	D	T	R	V	A
Brassica rapa Bra011536		L	K	T	S	V	F	G	G	E	F	Q	S	G	H	T	A	D	V	L	S	V	S	I	S	G	S	N	P	N	W	F	I	S	G	S	C	D	T	T	A	R	L	W	D	T	R	A	A
Vigna unguiculata FG808128.1*		L	K	T	S	V	F	G	G	E	F	Q	S	G	H	T	A	D	V	Y	S	I	S	I	N	A	-	-	-	-	-	-	-	-	-	-	-	-	-	-	-	-	-	-	-	-	-	-	-
Picea sitchensis EF677922.1*		Q	R	I	A	I	F	G	G	E	F	P	L	G	H	T	A	D	V	M	S	V	S	I	S	A	A	N	P	K	E	F	V	S	G	S	C	D	T	T	T	R	L	W	D	T	R	I	A
Picea glauca BT107889.1*		Q	R	I	A	I	F	G	G	E	F	P	L	G	H	T	A	D	V	M	S	V	S	I	S	A	A	N	P	K	E	F	V	S	G	S	C	D	T	T	T	R	L	W	D	T	R	I	A
Pinus taeda CO175308.1*		Q	R	I	A	I	F	G	G	E	F	P	L	G	H	T	A	D	V	M	S	V	S	I	S	A	A	N	P	K	E	F	V	S	G	S	C	D	T	T	T	R	L	W	D	T	R	I	A
Picea abies*		Q	R	I	A	I	F	G	G	E	F	P	L	G	H	T	A	D	V	M	S	V	S	I	S	A	A	N	P	K	E	F	V	S	G	S	C	D	T	T	T	R	L	W	D	T	R	I	A
Phycomitrella patens CAD21857.2		C	C	I	A	V	F	G	G	D	I	L	T	G	H	T	G	D	V	M	S	V	S	V	S	S	S	S	P	H	V	F	I	S	G	S	C	D	K	S	A	K	L	W	D	V	R	T	P
[truncated: 152 more columns]

## Sheet: Info
Title	Phylogenetic Analysis
Format
DataType	Protein
14
Number Sites	393
Identical	.
Missing	?
Indel	-
