# Supplementary material for: Heterotrimeric G–proteins in Picea abies and their regulation in response to Heterobasidion annosum s.l. infection
Source: BMC Plant Biol. 2015 Dec 12;15:287. doi: 10.1186/s12870-015-0676-1 (PMC4676809; doi:10.1186/s12870-015-0676-1)
Supplement: Additional file 7: — Relative expression values of PaGG1, PaGG3, PaHGB1 and PaGPA1 in cotyledons and roots of P. abies treated with abscisic acid, methyl jasmonate, wounding at 4 and 24 h post treatment compared to 0 h. (XLSX 12 kb) [file 12870_2015_676_MOESM7_ESM.xlsx]

## Sheet: Sheet1
C_W4h 0.67±0.10 0.41±0.05 0.43±0.07 0.43±0.08
R_W4h 0.83±0.10 0.81±0.09 0.81±0.10 0.74±0.08
C_W24h 1.43±0.26 1.20±0.11 1.04±0.15 1.03±0.17
R_W24h 0.92±0.17 1.11±0.10 0.96±0.17 1.10±0.12
C_J4h 0.37±0.03 0.37±0.05 0.33±0.06 0.30±0.04
R_J4h 0.92±0.08 0.97±0.03 0.76±0.03 0.86±0.08
C_J24h 0.51±0.01 0.25±0.03 0.28±0.02 0.35±0.07
R_J24h 0.71±0.10 0.65±0.11 0.46±0.11 0.75±0.07
C_A4h 0.95±0.05 0.57±0.02 0.61±0.04 0.72±0.02
R_A4h 0.94±0.04 0.77±0.03 0.79±0.05 0.92±0.12
C_A24h 0.90±0.09 0.50±0.05 0.58±0.08 0.80±0.18
R_A24h 1.14±0.09 1.05±0.13 1.00±0.04 1.64±0.37
C_H24h 1.49±0.16 0.80±0.08 1.12±0.05 1.46±0.17
R_H24h 0.76±0.04 0.72±0.05 0.54±0.24 1.32±0.20
C_H72h 2.13±0.23 1.07±0.10 0.86±0.07 1.50±0.08
R_H72h 0.93±0.06 1.23±0.28 0.68±0.11 1.45±0.02

## Sheet: Sheet2
	PaGPA1	PaHGB1	PaGG1	PaGG3
cotelydones
ABA_4h	0.72±0.02	0.61±0.04	0.95±0.05	0.57±0.02
ABA_24h	0.80±0.18	0.58±0.08	0.90±0.09	0.50±0.05
MeJA_4h	0.30±0.04	0.33±0.06	0.37±0.03	0.37±0.05
MeJA_24h	0.35±0.07	0.28±0.02	0.51±0.01	0.25±0.03
Wounding_4h	0.43±0.08	0.43±0.07	0.67±0.10	0.41±0.05
Wounding_24h	1.03±0.17	1.04±0.15	1.43±0.26	1.20±0.11
Roots
ABA_4h	0.92±0.12	0.79±0.05	0.94±0.04	0.77±0.03
ABA_24h	1.64±0.37	1.00±0.04	1.14±0.09	1.05±0.13
MeJA_4h	0.86±0.08	0.76±0.03	0.92±0.08	0.97±0.03
MeJA_24h	0.75±0.07	0.46±0.11	0.71±0.10	0.65±0.11
Wounding_4h	0.74±0.08	0.81±0.10	0.83±0.10	0.81±0.09
Wounding_24h	1.10±0.12	0.96±0.17	0.92±0.17	1.11±0.10
